# Supplementary material for: Alterations in expressed prostate secretion-urine PSA N-glycosylation discriminate prostate cancer from benign prostate hyperplasia
Source: Oncotarget. 2017 Aug 16;8(44):76987–99. doi: 10.18632/oncotarget.20299 (PMC5652757; doi:10.18632/oncotarget.20299)
Supplement: Supplementary file 2 [file oncotarget-08-76987-s002.xlsx]

## Sheet: Sheet1
Group		ID	Age	Age average±STD	tPSA	tPSA average±STD	fPSA	f/t PSA	Gleason score
BPH		2004	77	63.56±6.01	8.637	11.86±7.16	0.651	0.076	N/A
		2006	51		12.75		2.813	0.221	N/A
		2010	70		29		2.19	0.076	N/A
		2013	66		8.991		1.54	0.171	N/A
		2021	66		4.21		1.12	0.266	N/A
		2026	60		13.458		1.138	0.085	N/A
		2027	50		8.66		1.71	0.197	N/A
		2039	62		8.156		1.14	0.14	N/A
		2044	59		17.407		1.813	0.104	N/A
		2046	67		11.064		2.731	0.247	N/A
		2058	66		6.76		0.72	0.107	N/A
		2067	60		8.4		0.34	0.04	N/A
		2081	69		35.801		3.938	0.11	N/A
		2082	66		12.28		4.97	0.405	N/A
		2088	49		8.1		0.567	0.07	N/A
		2091	61		8.6		2.1	0.244	N/A
		2094	62		6.287		1.686	0.268	N/A
		2103	68		6.16		0.924	0.15	N/A
		2109	66		15.86				N/A
		2112	66		5.246		0.834	0.159	N/A
		2116	64		6.242		1.542	0.247	N/A
		2130	64		9.43		2.11	0.224	N/A
		2136	60		7.458		1.014	0.136	N/A
		2140	65		19.05		2.49	0.131	N/A
		2141	59		5.393				N/A
		2157	66		25.16		7.81	0.31	N/A
		2168	68		13.689		2.642	0.193	N/A
		2178	59		9.51		1.65	0.174	N/A
		2183	60		7.475		1.266	0.169	N/A
		2354	71		18.653		5.762	0.309	N/A
		2362	72		15.653		2.246	0.143	N/A
		2378	65		6.045		0.578	0.096	N/A
Pca	GS<8	2029	69	69.93±4.89	16.662	16.99±8.72	1.582	0.095	3+3
		2031	73		7		1.921	0.274	3+3
		2041	60		6.246		0.971	0.155	3+3
		2087	59		14.21		1.25	0.088	3+3
		2093	72		24.183		3.436	0.142	3+3
		2133	70		13.979		4.292	0.307	3+3
		2009	75		10.32		1.44	0.14	4+3
		2024	73		30.786		2.886	0.094	4+3
		2025	74		33.639		3.655	0.109	4+3
		2038	68		21.72		2.17	0.1	3+4
		2042	73		11.41		2.3	0.202	3+4
		2050	71		28.347		3.444	0.121	3+4
		2053	72		12.84		1.027	0.08	4+3
		2129	66		9.047		0.591	0.065	4+3
		2169	74		14.53		1.71	0.118	4+3
	GS>=8	2032	58	66.07±5.36	95.02	36.64±25.88	2.36	0.025	4+4
		2098	74		10.868		0.827	0.076	4+5
		2121	62		17.04		1.8	0.106	4+4
		2150	67		10.03		0.706	0.07	4+4
		2162	59		78.262		12.159	0.155	4+4
		2167	68		26.87				4+4
		2192	65		>300				4+4
		2200	66		58.28		6.56	0.113	4+4
		2037	74		40.1		6.74	0.16808	4+4
		2170	65		>100		28.523		4+4
		2307	75		28.82				4+4
		2328	60		19.3				4+4
		2357	66		23.261		2.101	0.0903229	4+4
		2366	71		31.81		1.79	0.0562716	4+4
		2387	61		>100				5+4
					、
