# Supplementary material for: Alterations in expressed prostate secretion-urine PSA N-glycosylation discriminate prostate cancer from benign prostate hyperplasia
Source: Oncotarget. 2017 Aug 16;8(44):76987–99. doi: 10.18632/oncotarget.20299 (PMC5652757; doi:10.18632/oncotarget.20299)
Supplement: Supplementary file 3 [file oncotarget-08-76987-s003.xls]

## Sheet: 2017-1
Peak	FLD retention time	GU	Mass monoisotopic (with RapiFlour)	Mass monoisotopic(no label)	Glycan name	Structure
1	11.912	5.20887	1383.56	1072.38	M4
4	13.867	5.80966	1773.72	1462.54	F(6)A2
5	14.065	5.87108	1773.72	1462.54	F(6)A1B
6	14.767	6.09038	1732.69	1421.52	F(6)A1G1
7	15.124	6.20299	1545.61	1234.43	M5
8	15.224	6.23467	1732.69	1421.52	F(6)A1G1
9	15.606	6.35634	1976.8	1665.62	F(6)A2B
11	16.243	6.56164	1935.77	1624.6	F(6)A2G1
12	16.675	6.70274	1935.77	1624.6	F(6)A2G1
15	17.831	7.0886	2138.85	1827.68	F(6)A2[3]BG(4)
16	17.957	7.13143	1951.77	1640.59	A2G(4)2
18	18.893	7.45482	2097.83	1786.65	F(6)A2G(4)2
19	19.192	7.56013	1910.74	1599.57	M5A1G(4)1
20	19.235	7.57535	1910.74	1599.57	M5A1G(4)1
22	19.894	7.81137	2242.86	1931.68	A2G(4)2S(3)1
23	20.038	7.86362	2226.87	1915.69	F(6)A2[6]G(4)1S(6)1
24	20.455	8.01636	2283.88	1972.71	A2BG(4)1S(6)1
25	20.61	8.07367	2388.92	2077.74	F(6)A2G(4)2S(3)1
26	20.801	8.14472	2429.95	2118.78	F(6)A2[6]BG(4)1S(6)1
27	20.92	8.18922	2242.86	1931.68	A2G(4)2S1
28	21.834	8.53718	2388.92	2077.74	F(6)A2G(4)2S(6)1
29	21.946	8.58059	2388.92	2077.75	F(6)A2G(4)2S(6)1
30	22.36	8.7426	2201.84	1890.66	M5A1G1S1
31	22.536	8.81221	2201.84	1890.66	M5A1G1S1
33	23.065	9.02418	2404.91	2093.74	M5A1BG1S1
35	24.005	9.41153	2533.96	2222.79	A2G(4)2S(6,6)2
36	24.43	9.59142	2680.01	2368.83	F(6)A2G(4)2S(6,6)2
42	26.82	10.6662	2712	2400.83	FM5A2G2S1
