# Supplementary material for: Alterations in expressed prostate secretion-urine PSA N-glycosylation discriminate prostate cancer from benign prostate hyperplasia
Source: Oncotarget. 2017 Aug 16;8(44):76987–99. doi: 10.18632/oncotarget.20299 (PMC5652757; doi:10.18632/oncotarget.20299)
Supplement: Supplementary file 4 [file oncotarget-08-76987-s004.xlsx]

## Sheet: Sheet1
Group		sample ID	Peak1	Peak2	Peak3	Peak4	Peak5	Peak6	Peak7	Peak8	Peak9	Peak10	Peak11	Peak12	Peak13	Peak14	Peak15	Peak16	Peak17	Peak18	Peak19	Peak20	Peak21	Peak22	Peak23	Peak24	Peak25	Peak26	Peak27	Peak28	Peak29	Peak30	Peak31	Peak32	Peak33	Peak34	Peak35	Peak36	Peak37	Peak38	Peak39	Peak40	Peak41	Peak42
BPH		2004	0.00662495	0.00165624	0.00286556	0.028787	0.0057574	0.00257637	0.0178243	0.0174299	0.00141963	0.00470582	0.0558126	0.0352542	0.0166413	0.00833377	0.00864925	0.00912246	0.00389085	0.102529	0.0155634	0.0180083	0.00880698	0.00289184	0.0376991	0.0155634	0.0220569	0.0431674	0.0401704	0.0241863	0.0710868	0.020611	0.0522109	0.0171145	0.0215837	0.110915	0.0107524	0.120853	0.00294442	0	0.00565224	0.0032599	0.00194542	0.00307587
		2006	0.0044059	0	0.00197476	0.011989	0.00841686	0.00405484	0.00837297	0.0106549	0.00251014	0.00319472	0.0172199	0.0160789	0.0119363	0.0160263	0.0132528	0.0169303	0.0068195	0.0679317	0.0147712	0.0139111	0.00976847	0.00576629	0.0364935	0.00729344	0.0203795	0.0449894	0.0636574	0.0183609	0.08875	0.0268304	0.0669662	0.0433569	0.0144903	0.119311	0.0407239	0.124032	0.00389686	0.00202742	0.00347557	0.0041426	0.00265056	0.0021854
		2010	0.00210836	0.00158127	0	0.0251339	0.00429994	0.00302383	0.00712958	0.00646378	0	0.00177546	0.0492413	0.0169778	0.00604766	0.00488251	0.00571476	0.0115127	0.0031348	0.0500735	0.0113463	0.0118456	0.00693539	0.00491026	0.0228036	0.00721281	0.0143701	0.0295725	0.0653314	0.023719	0.0772325	0.0277693	0.039282	0.0443033	0.0232752	0.0962077	0.0894943	0.166449	0.00615863	0.00294061	0.00912697	0.00482703	0.00998696	0.00579799
		2013	0.00679217	0	0	0.0311062	0.00479882	0.00221484	0.00745663	0.00760428	0.00182109	0.00174726	0.061671	0.0203273	0.00563554	0.00826873	0.00730897	0.00794881	0.00406054	0.0653624	0.0113695	0.0131414	0.00674296	0.00216562	0.0229113	0.00728436	0.00937615	0.0465608	0.0415898	0.0368648	0.0769041	0.0386366	0.0297527	0.0295312	0.0255199	0.114507	0.032312	0.188015	0.00403593	0	0.00556171	0.00615233	0.0023625	0.00457733
		2021	0.00389995	0	0.00200967	0.0142269	0.00477545	0.0043576	0.00622799	0.0107647	0.00232803	0.00212906	0.0180074	0.0160376	0.0137095	0.0177687	0.00851623	0.0127743	0.00356169	0.0766659	0.0125754	0.0121177	0.0111825	0.00413873	0.034622	0.00584993	0.0245538	0.0534055	0.0522713	0.022962	0.0843863	0.0199972	0.0843266	0.0330501	0.0129335	0.143005	0.0210518	0.130091	0.00415862	0	0.00606881	0.00473566	0.00216885	0.0025867
		2026	0.00598854	0	0.0025241	0.0123606	0.0072011	0.00296953	0.00785687	0.0124101	0.00207867	0.00300664	0.016951	0.0164066	0.0107522	0.0170129	0.0136227	0.00970045	0.00569159	0.0773561	0.010381	0.0134371	0.00878485	0.00525853	0.0300417	0.00812908	0.0177553	0.0366365	0.0466958	0.0319966	0.0759332	0.0292622	0.0490095	0.0365623	0.0119276	0.125784	0.0436149	0.176179	0.0035758	0	0.00559261	0.00533277	0.00207867	0.00214053
		2027	0.00324544	0	0	0.0102526	0.00674903	0.00197308	0.00566107	0.00831643	0.0022128	0.0028582	0.0150286	0.0150101	0.00770791	0.0121519	0.0160612	0.0142357	0.00473907	0.0609626	0.0137562	0.012447	0.00918311	0.00721003	0.0329891	0.00638023	0.0187166	0.0352388	0.0578278	0.0333764	0.0804905	0.0291536	0.0523327	0.0528305	0.0146045	0.127051	0.0504702	0.156961	0.00352204	0.00224968	0.00571639	0.00571639	0.00250784	0.00210216
		2039	0	0	0	0.014534	0.00251325	0	0.00428616	0.00438357	0	0	0.0203982	0.00855284	0.0108713	0.0180603	0.00557201	0.002786	0.00407185	0.0671953	0.00660458	0.00878663	0.00603959	0	0.0283276	0.00615648	0.012235	0.0316397	0.0375818	0.0126052	0.0514144	0.0219958	0.107485	0.0194046	0.0165407	0.192702	0.0326917	0.21573	0.00757871	0.0020067	0.00518236	0.0091568	0.0021236	0.002786
		2044	0.00651341	0.00229885	0.00216201	0.0594964	0.00519978	0.00388615	0.0133826	0.0103722	0.00205255	0.00333881	0.109141	0.033607	0.0111932	0.0108101	0.01289	0.00640394	0.00544609	0.0886426	0.0076902	0.0213738	0.008867	0.0030104	0.0315818	0.0126163	0.0102627	0.0399836	0.045977	0.0118227	0.0493979	0.0180624	0.0546524	0.0271483	0.0405857	0.0884236	0.0225233	0.0925561	0.0060208	0.00172414	0.00462507	0.0030104	0.00561029	0.00563766
		2046	0.00913568	0	0.00278443	0.0373251	0.015625	0.00846834	0.00833027	0.0230348	0.0062592	0.0147045	0.0809094	0.0469901	0.0345177	0.00485549	0.0503958	0.0756397	0.00462537	0.267995	0.0236791	0.0418124	0.00646631	0.00575295	0.0203424	0.00377393	0.0110917	0.0323316	0.0395342	0.0205725	0.0541467	0.00867544	0.0062592	0.00715666	0.00971097	0.00729473	0.00324466	0.00655836	0	0	0	0	0	0
		2058	0	0.00152061	0	0.0205846	0.00459	0.00146429	0.00382969	0.00506871	0.00166141	0.00180221	0.0455621	0.0191766	0.00642036	0.00965871	0.00827889	0.0134039	0.00377337	0.0615003	0.0109259	0.0139953	0.00788466	0.00526583	0.0290043	0.00630773	0.0157412	0.0361568	0.0554179	0.0299617	0.0686247	0.0258223	0.0511376	0.0463224	0.0253154	0.114328	0.0569385	0.155215	0.00650484	0.0023654	0.0117707	0.0066738	0.00436472	0.00566006
		2067	0.00322765	0	0	0.0133361	0.00366354	0	0.00281252	0.00248041	0	0	0.0199056	0.012236	0.00378808	0.011686	0.0236625	0.00567692	0.00427585	0.0471278	0.00585335	0.00625811	0.00661097	0.00260495	0.0129002	0.00471174	0.00471174	0.00886306	0.0286026	0.023922	0.0260806	0.0209226	0.0423227	0.0958539	0.0211925	0.149198	0.139474	0.22662	0.00381921	0.00429661	0	0.00636189	0.00231436	0.00262571
		2081	0	0	0	0.0196791	0.00442445	0.00332206	0.00738898	0.00753795	0	0	0.025638	0.0169827	0.010428	0.00874462	0.0155824	0.0077912	0.00820832	0.0571901	0.00682289	0.023314	0.00847647	0.00181745	0.0330269	0.0122008	0.00542256	0.0196791	0.0491456	0.0539276	0.0131691	0.0430527	0.0751858	0.0576519	0.0178021	0.139154	0.0551939	0.166207	0.00588437	0.0025921	0.00440955	0.00548215	0.00458832	0.00287515
		2082	0.00752385	0.00183653	0.00142183	0.0364344	0.00748435	0.00240921	0.014791	0.0162128	0.00161931	0.00367306	0.0688797	0.0239736	0.0135074	0.00936037	0.00890618	0.010802	0.00507514	0.0712692	0.00967634	0.0181086	0.0102688	0.00446296	0.03286	0.0103873	0.0155809	0.0360197	0.0492901	0.0192539	0.0488359	0.0194909	0.0789708	0.0371058	0.0285353	0.118861	0.0317542	0.105275	0.00450246	0.00130334	0.00442347	0.00319912	0.0029029	0.00375205
		2088	0.00679621	0	0.00327845	0.0373552	0.018546	0.00744233	0.00849526	0.02472	0.0119412	0.00665263	0.0710012	0.0354408	0.0464727	0.00550397	0.0883747	0.0637743	0.00452283	0.249832	0.0194075	0.0300086	0.00658084	0.005839	0.0255815	0.00335024	0.00780128	0.0502297	0.035728	0.0242414	0.0527663	0.00760984	0.00854312	0.00490571	0.00751412	0.00928496	0.00301522	0.00744233	0	0	0	0	0	0
		2091	0.00442031	0	0	0.034105	0.0128227	0.00760217	0.0213966	0.0263694	0.00767838	0.0105363	0.0647614	0.0502239	0.0309612	0.00731638	0.0438411	0.0575593	0.00508717	0.298752	0.0380109	0.0235496	0.00523959	0.00554444	0.0188054	0.00522054	0.0105173	0.0283319	0.0363151	0.0242736	0.0614842	0.0106316	0.00992665	0.00670668	0.00727827	0.00754501	0.00529675	0.0118891	0	0	0	0	0	0
		2094	0	0	0	0.0205266	0.00374075	0.00171187	0.00748149	0.00572208	0.00177527	0.0013473	0.042337	0.0154544	0.00640365	0.0109369	0.00656216	0.00973228	0.0037883	0.0626575	0.00851178	0.01146	0.00794116	0.00323353	0.0276118	0.00689502	0.0131243	0.038089	0.058679	0.0194487	0.0716607	0.0177685	0.060803	0.0415603	0.0216995	0.113427	0.0822013	0.151516	0.00830573	0.0025678	0.0106199	0.00803627	0.00765585	0.00700598
		2103	0	0	0	0.0108655	0.00273954	0	0.0048306	0.0044468	0	0	0.0145977	0.00823187	0.00684224	0.0131816	0.0085495	0.00359979	0.00628639	0.0538777	0.00533351	0.01473	0.00629963	0	0.0287189	0.0104553	0.00587612	0.0196136	0.0336686	0.00828481	0.0447591	0.0302144	0.0865273	0.0447724	0.0150344	0.207266	0.0429989	0.23208	0.00562467	0.00227634	0.00467178	0.00746427	0.00280572	0.00247485
		2109	0.00249017	0.00294889	0.00288336	0.0305374	0.0119921	0.00491481	0.00635649	0.0171035	0.00557012	0.00740498	0.043578	0.0334207	0.0154653	0.0176933	0.0140891	0.0209043	0.00779817	0.0992792	0.011599	0.03827	0.0150721	0.00360419	0.0439056	0.0131062	0.0142857	0.0624509	0.0468545	0.0218873	0.0682831	0.0218873	0.0456094	0.0307995	0.0216907	0.0897117	0.0159895	0.0794889	0.00216252	0.000982962	0.00176933	0.00301442	0.00117955	0.00196592
		2112	0.00361458	0.00211711	0	0.0342353	0.00738408	0.00351131	0.0104823	0.00872663	0.00320149	0.00309821	0.0540122	0.0260766	0.00970774	0.00588661	0.0102241	0.0177115	0.00366622	0.0802437	0.0206548	0.0158009	0.00919137	0.00619643	0.0367655	0.00676443	0.0207064	0.0478158	0.0625839	0.0296396	0.091294	0.0238046	0.0420841	0.0291232	0.0260766	0.0814314	0.0327894	0.111174	0.00459568	0.00149747	0.00542187	0.00413095	0.0023753	0.00418259
		2116	0.0101044	0	0	0.0405846	0.0100418	0.0116284	0.0174948	0.0196868	0.00609603	0.0140292	0.0784342	0.0485804	0.0363257	0.00377871	0.0432985	0.0794154	0.00467641	0.273862	0.0402714	0.0224635	0.00478079	0.00597077	0.0196242	0.00455115	0.0127975	0.0302714	0.0396242	0.0161587	0.0501253	0.00693111	0.0077453	0.0085595	0.00906054	0.00716075	0.00311065	0.0127557	0	0	0	0	0	0
		2130	0.00550448	0	0	0.011759	0.00362932	0.00251633	0.0075006	0.00718606	0	0	0.0164892	0.0101742	0.0146625	0.0226349	0.00695621	0.00926688	0.00333898	0.0706751	0.00560126	0.00586741	0.00385918	0.00341157	0.0227438	0.00316961	0.016707	0.0194048	0.0366925	0.0131624	0.0604041	0.0224897	0.093068	0.0412291	0.0130293	0.199286	0.03985	0.191193	0.00437939	0	0.00356884	0.00448827	0.00208081	0.00202032
		2136	0.00527762	0	0	0.0151231	0	0	0.00613623	0.00491128	0	0	0.0191414	0.00911276	0.00417859	0.0082656	0.00585003	0.00866629	0.005083	0.0395421	0.00701774	0.00967373	0.00623927	0	0.0231712	0.00789926	0.00650258	0.0185804	0.0354551	0.0195993	0.0542873	0.0378477	0.032925	0.0541156	0.0172066	0.137149	0.0983629	0.28	0.00393818	0.00384659	0.0041557	0.00770464	0	0.00303377
		2140	0.00411975	0	0	0.0149879	0.00347932	0	0.0154753	0.0139173	0	0	0.0180084	0.00966373	0.00854537	0.00850714	0.00423445	0.00598367	0.00463591	0.0482517	0.00543883	0.0201591	0.00706379	0	0.0312566	0.0175209	0.00865052	0.0241641	0.0401652	0.0122063	0.0513296	0.0398497	0.0757135	0.0324896	0.014032	0.171357	0.0373454	0.224311	0.00562045	0	0.00908066	0.0065094	0.00352712	0.0023992
		2141	0.00578008	0.00241216	0.00159294	0.0528855	0.0102403	0.00687238	0.00787366	0.0138813	0.00213909	0.00314036	0.0794648	0.0315857	0.0136993	0.0101038	0.0102403	0.0147916	0.00354997	0.0960313	0.018205	0.0140634	0.00682687	0.00518842	0.0259421	0.00578008	0.0214819	0.0389587	0.0572092	0.0279902	0.0825596	0.0216639	0.0331331	0.0251229	0.0278991	0.0723193	0.0277626	0.106727	0.00277626	0.00136537	0.00268524	0.00323139	0.00131986	0.00350446
		2157	0.0113202	0.002057	0.00674913	0.0181232	0.00782468	0.00352245	0.0180425	0.0165233	0.001573	0.00250067	0.0222237	0.015851	0.0142108	0.0205969	0.0149771	0.0107421	0.00664157	0.103307	0.00879269	0.0170073	0.00984136	0.00266201	0.0399435	0.0150847	0.0113337	0.0204894	0.0391503	0.00935735	0.0468943	0.0317155	0.0587658	0.0365959	0.0131621	0.138344	0.0336246	0.149099	0.00423501	0.001936	0.0046249	0.00516268	0.00291745	0.00247378
		2168	0.00166602	0.00133877	0	0.018356	0.00431381	0.00246928	0.00597983	0.0073781	0.00175527	0.00294529	0.0394193	0.018237	0.0101746	0.00904412	0.00746735	0.0127332	0.00455181	0.0663136	0.0106804	0.0151132	0.00901437	0.00526582	0.0284711	0.00678309	0.0214798	0.037069	0.057805	0.0233838	0.0755958	0.0212715	0.0596495	0.0347782	0.0211228	0.113676	0.0632791	0.145628	0.00714009	0.00238003	0.0106804	0.00651534	0.0038378	0.00523607
		2178	0.00318096	0	0.00214447	0.00987645	0.0046106	0.00262101	0.0060045	0.00758903	0	0	0.0133791	0.0104483	0.014225	0.0149636	0.0143322	0.012426	0.00483696	0.0814063	0.0062666	0.011175	0.00625469	0.00204916	0.0280806	0.00685038	0.0131289	0.0253881	0.0350263	0.0133553	0.0504545	0.0297366	0.0795358	0.0285571	0.0124498	0.184162	0.0256621	0.209741	0.00557561	0.00231126	0.00855403	0.00845872	0.00293077	0.00225169
		2183	0.00204211	0.00101053	0.00128421	0.0212842	0.0092	0.00248421	0.00631579	0.00873684	0.00181053	0.0107579	0.0372211	0.0223368	0.0133684	0.00787368	0.0217053	0.0223158	0.0105895	0.0675158	0.0162947	0.0153263	0.0146316	0.0124421	0.0354947	0.00945263	0.0220421	0.0328632	0.0686737	0.0258737	0.0665053	0.0166526	0.0651579	0.0604	0.0224842	0.0944421	0.0478526	0.0777684	0.00650526	0.00208421	0.00785263	0.00311579	0.00408421	0.00414737
		2354	0.00877138	0	0	0.0181513	0.00247613	0.0030427	0.00717658	0.00896024	0	0	0.0230616	0.00770119	0.00702969	0.0136187	0.00350435	0.00428077	0.00274892	0.0590284	0.00621131	0.00457455	0.00470045	0	0.0248872	0.00581261	0.0122757	0.0239639	0.0347288	0.0164726	0.0414857	0.00459553	0.119715	0.0240059	0.0135558	0.202329	0.0322317	0.229714	0.0059595	0.00247613	0.00742839	0.00671493	0.00409191	0.0025181
		2362	0.00667932	0	0.00242469	0.0230345	0.00411739	0.00386577	0.00873802	0.00889814	0	0	0.0480362	0.0182995	0.00846353	0.020038	0.011117	0.00507812	0.00578722	0.0742045	0.0134501	0.0076858	0.00690807	0.00212732	0.0288446	0.00914976	0.00718256	0.0240639	0.0503923	0.0213189	0.0232175	0.00585585	0.114784	0.0458403	0.0290505	0.159435	0.023675	0.14221	0.00681657	0.00279068	0.00766292	0.00784592	0.00512386	0.00578722
		2378	0.00453831	0.00225129	0.00239423	0.0205832	0.00439537	0.00693253	0.00829045	0.0101129	0.00192967	0	0.043918	0.0176887	0.0157947	0.00214408	0.0160449	0.0116852	0.00493139	0.0926958	0.007004	0.00936249	0.007004	0.00253716	0.0344125	0.00728988	0.0157947	0.0323042	0.04742	0.0131504	0.04256	0.00496712	0.105203	0.0278731	0.028695	0.142939	0.0305889	0.144011	0.00650372	0.00278731	0.00736135	0.00582476	0.00368067	0.00439537
Pca	GS<8	2029	0.00187412	0	0	0.0231902	0.00413937	0.0019882	0.00537792	0.00829504	0	0.00268896	0.0502428	0.0202242	0.00772465	0.0107558	0.00994101	0.00510088	0.00513347	0.0638832	0.00912617	0.0165575	0.00865356	0.00280304	0.0280304	0.00954988	0.0128744	0.0387699	0.043056	0.0194583	0.0685278	0.0339298	0.0564682	0.0346794	0.0231414	0.144389	0.0317623	0.178156	0.00338972	0	0.00734983	0.00260748	0.00288452	0.00327564
		2031	0.0029909	0.00139792	0.000975293	0.0336476	0.0050065	0.00243823	0.0093303	0.0131339	0.00136541	0.00474642	0.0779259	0.0337451	0.011801	0.00588427	0.00669701	0.0108908	0.00464889	0.0927503	0.013329	0.0213914	0.00877763	0.00494148	0.0293238	0.0126463	0.0228544	0.0491222	0.0464564	0.0228218	0.0701235	0.0197009	0.0547464	0.0213264	0.0326073	0.0965215	0.0175228	0.109623	0.00539662	0.00143043	0.00741222	0.0036736	0.00419376	0.0046814
		2041	0.00397581	0	0	0.0337668	0.0039482	0.00303708	0.0053563	0.00775836	0.00171181	0	0.0673127	0.0212872	0.00778597	0.0173666	0.0098291	0.00287142	0.0028162	0.0850106	0.0075927	0.0128662	0.00596372	0.00245727	0.0248212	0.00643309	0.0151026	0.0404208	0.0410558	0.0175598	0.0715646	0.0235788	0.0652144	0.0256219	0.0305365	0.145807	0.0177531	0.155637	0.00378255	0	0.0028162	0.00400342	0.00171181	0.00386537
		2087	0.00253903	0	0	0.0473838	0.00394579	0	0.00408303	0.00566135	0	0	0.0935666	0.0249786	0.00600446	0.0103277	0.00504375	0.00168125	0.00250472	0.0718133	0.00504375	0.0127295	0.00524961	0.00174987	0.0174301	0.00518099	0.0146852	0.0317036	0.0356493	0.0169154	0.0552067	0.0194201	0.0649168	0.0215817	0.0347572	0.152856	0.0216504	0.178418	0.00500944	0.00168125	0.00449477	0.00621033	0.00298507	0.00494081
		2093	0	0	0	0.0245741	0.0056685	0.00129837	0.0055735	0.00912027	0.00180505	0.00437013	0.0355944	0.0179239	0.0110837	0.00769523	0.00478181	0.0173539	0.00921528	0.0601685	0.00956362	0.0275508	0.0129204	0.00456014	0.0388562	0.0134904	0.0141554	0.0427513	0.0533599	0.0189689	0.0700488	0.0187789	0.0799924	0.0525999	0.0179239	0.128254	0.0434163	0.117265	0.00513015	0.00145671	0.00310343	0.0032301	0.00399012	0.00240674
		2133	0.00349104	0	0	0.0104224	0	0	0.00563645	0.0059919	0	0	0.0145862	0.00825156	0.00592843	0.0106382	0.00641083	0	0.00373224	0.0562375	0.00424003	0.0107016	0.0055222	0	0.0242723	0.009356	0.0133929	0.0193721	0.0277887	0.0203115	0.0595889	0.0275475	0.0563264	0.0223554	0.011146	0.190294	0.0227489	0.307897	0.00432889	0	0.0160969	0.00728676	0.00514136	0.00295787
		2009	0.00216152	0	0	0.013997	0.00509394	0.00166271	0.00506371	0.00696827	0.00152667	0.00326496	0.0251221	0.0154481	0.00799613	0.00790544	0.0158713	0.0083589	0.00597065	0.0595704	0.0112762	0.0139214	0.0103239	0.00577414	0.0290521	0.0102483	0.0179119	0.026951	0.0543404	0.0222048	0.0725698	0.0258174	0.0495941	0.055066	0.0223559	0.125021	0.0657678	0.169173	0.00461025	0.00240337	0.00851006	0.00527533	0.00293242	0.0029173
		2024	0	0	0	0.0212908	0.00333216	0	0.0038583	0.00571729	0	0.001859	0.0490705	0.0196072	0.00666433	0.00673448	0.00578744	0.008839	0.0045598	0.0616626	0.0101017	0.0195019	0.00803227	0.00252543	0.0301298	0.00940021	0.010242	0.0430375	0.04886	0.0187653	0.0666433	0.040021	0.058611	0.0390389	0.028832	0.147808	0.033953	0.165766	0.00371799	0.00164854	0.00378814	0.00431428	0.00263066	0.00364784
		2025	0.00349075	0	0	0.0203387	0.0036927	0	0.00634683	0.00758734	0	0.00230794	0.0299743	0.0137034	0.00692381	0.00842397	0.00476012	0.0071546	0.00588524	0.0469377	0.00859706	0.0207714	0.00848167	0.00262528	0.0289358	0.0122321	0.0115685	0.0445143	0.0408216	0.0232813	0.0644203	0.0307821	0.058535	0.0450048	0.0149727	0.171047	0.0319649	0.187981	0.00401004	0	0.00905865	0.00594294	0.00282722	0.00409659
		2038	0.00270099	0.00137697	0.00121809	0.0427921	0.0045546	0.00333651	0.00799703	0.0109628	0.00169474	0.0045546	0.0875967	0.0320941	0.0145641	0.00550789	0.00677894	0.0155704	0.00444868	0.0952759	0.00979769	0.0209194	0.0118102	0.00444868	0.0275924	0.00693782	0.0229849	0.0476115	0.0486707	0.0163648	0.0631819	0.0138756	0.0729796	0.0256329	0.036225	0.102055	0.0151997	0.0869611	0.00487237	0.0017477	0.00635526	0.00386612	0.0022773	0.00460756
		2042	0.00275708	0	0	0.0312141	0.0054157	0.00288837	0.00400433	0.00649883	0.00147701	0.00223192	0.068927	0.0246824	0.00551416	0.0228116	0.0109299	0.00420127	0.00564545	0.0691568	0.00561263	0.0200217	0.00807431	0.00246168	0.0254045	0.0087964	0.0065973	0.0423737	0.038993	0.0164112	0.0601306	0.0305577	0.0505137	0.0443431	0.0309843	0.139955	0.0285883	0.155184	0.00347917	0	0.0032166	0.00406998	0.00173959	0.00413562
		2050	0.0021168	0	0	0.0430164	0.00627481	0.0023058	0.0027594	0.0043092	0.0940465	0.0252126	0	0	0.00601021	0.00899641	0.00574561	0.0049518	0.0018144	0.0699301	0.00510301	0.0108864	0.0042336	0.0040068	0.0147042	0.0031752	0.0140616	0.0369684	0.0371574	0.0205254	0.0591571	0.0131922	0.04536	0.037989	0.036099	0.137668	0.032508	0.173502	0.00502741	0.0021168	0.0126252	0.00763561	0.0025704	0.00623701
		2053	0.00363744	0	0.00151396	0.0223948	0.00725521	0.00265435	0.00990956	0.0149233	0.00147464	0.00397169	0.049823	0.0227487	0.0135863	0.0109516	0.00863154	0.0137633	0.00812033	0.0747739	0.013429	0.0159851	0.0116595	0.00448289	0.0313803	0.010991	0.0167715	0.0342509	0.0539717	0.0225718	0.0525954	0.0241644	0.0773103	0.0428431	0.0240464	0.124243	0.0351947	0.112072	0.00511207	0.00182855	0.00489579	0.00375541	0.00294927	0.00336217
		2129	0.00662038	0	0.00313126	0.0181076	0.00501002	0.0037933	0.0117557	0.0124714	0.00169983	0.0022724	0.0270183	0.0147975	0.0132766	0.021722	0.0162826	0.00594045	0.00493845	0.0713033	0.00846336	0.0156384	0.00848125	0.00327441	0.026231	0.00876754	0.0142428	0.0296307	0.0464322	0.0183224	0.0584204	0.0340145	0.0571142	0.0401159	0.0140817	0.124714	0.0499034	0.178947	0.00356069	0.00216504	0.00628042	0.00599413	0.00229029	0.0027734
		2169	0.00258464	0.00145386	0	0.0270233	0.00316156	0.00528466	0.0153232	0.0108001	0	0.00203078	0.044308	0.0183463	0.00920776	0.00643851	0	0.0103847	0.00406157	0.103362	0.00516927	0.0174463	0.00671544	0.00274617	0.0248771	0.00909238	0.0110078	0.0279464	0.0809314	0.00890776	0.0667851	0.0137309	0.0408695	0.0459234	0.0177924	0.088593	0.0782083	0.103778	0.026054	0.00293079	0.0165694	0.00810006	0.0172617	0.0147924
	GS>=8	2032	0.00211587	0	0	0.0125414	0.00255828	0	0.00350081	0.0044241	0	0	0.0182927	0.00882896	0.00657844	0.00863661	0.00361622	0.0072132	0.00300069	0.0418558	0.00723244	0.0107332	0.00975225	0.00230822	0.0236016	0.00642456	0.0197353	0.0413749	0.0378934	0.0188697	0.0689005	0.0198507	0.109679	0.037124	0.0122144	0.204451	0.028545	0.189255	0.0057898	0	0.0124452	0.00494345	0.00325075	0.00246211
		2098	0.00371784	0.00156017	0.00165975	0.0157676	0.00607469	0.00305394	0.00637344	0.00849793	0.00165975	0.00149378	0.0242656	0.016166	0.0145726	0.0187552	0.0167967	0.00584232	0.00514523	0.064166	0.00879668	0.0142739	0.00806639	0.00501245	0.0317676	0.00590871	0.0180581	0.0284149	0.0427552	0.0146722	0.0712697	0.0238008	0.0767801	0.0458755	0.0146722	0.143602	0.0379751	0.164183	0.00408299	0.00149378	0.0123485	0.00527801	0.00255602	0.00278838
		2121	0.00595703	0	0.00404667	0.0359065	0.0214042	0.00967503	0.0225751	0.0206647	0.00934637	0.0147282	0.0754899	0.049053	0.0308122	0.00751818	0.0504088	0.0568999	0.00511483	0.255947	0.0316544	0.0190419	0.00577215	0.004704	0.0201717	0.00390288	0.0124687	0.0361941	0.037139	0.026745	0.0649316	0.0074771	0.00700464	0.0123043	0.00875067	0.0104556	0.00320447	0.0125303	0	0	0	0	0	0
		2150	0.0107148	0.00279675	0.00397719	0.0398082	0.0155455	0.0138566	0.0160904	0.0252797	0.00926195	0.0116773	0.0748583	0.0716621	0.0246077	0.00657417	0.0855732	0.0287665	0.00401351	0.214006	0.0200676	0.0334883	0.00651969	0.00512131	0.0253342	0.00506683	0.00955252	0.0554991	0.0352317	0.0198496	0.0472904	0.00690106	0.0144196	0.0117136	0.00991573	0.0126943	0.00459465	0.0149462	0	0	0.0027241	0	0	0
		2162	0.00237442	0.00393263	0	0.0428137	0.00460043	0.00541664	0.00319062	0.00949766	0.00237442	0.00140981	0.058841	0.0250798	0.00868146	0.00771685	0.00638124	0.0128367	0.00333902	0.0818431	0.00942346	0.0259702	0.00697485	0.00393263	0.0275284	0.00430363	0.0199599	0.0407361	0.0482303	0.0321288	0.101432	0.0231506	0.0396973	0.02367	0.0256734	0.0920828	0.0278994	0.136826	0.00719745	0.00274542	0.00615864	0.00586184	0.00371002	0.00437783
		2167	0.0105878	0	0	0.0349665	0.00833383	0.0129901	0.0218726	0.0270924	0.00683611	0.00827451	0.0690136	0.0569577	0.0229699	0.0061095	0.0514859	0.0314965	0.0043152	0.26428	0.0226733	0.0412391	0.00478973	0.00665816	0.0214277	0.00659885	0.0132718	0.0399342	0.0461475	0.0205083	0.0595676	0.0092977	0.00990569	0.0114775	0.0114627	0.0110623	0.00680645	0.0165935	0.00299543	0	0	0	0	0
		2192	0.00744854	0	0	0.0333701	0.0177974	0.0123593	0.0198408	0.0141555	0.00548753	0.0400442	0.0634939	0.0517937	0.0542821	0.00576768	0.0569517	0.068141	0.00721784	0.190778	0.0467182	0.0223127	0.00959082	0.00552049	0.0311949	0.00547105	0.00848673	0.0423677	0.0435542	0.020846	0.0504754	0.0105137	0.0109256	0.00680586	0.00828898	0.0105137	0.00469654	0.0127878	0	0	0	0	0	0
		2200	0.00306388	0.00169573	0	0.0308122	0.00549186	0.00196551	0.00608922	0.00672512	0	0.00167646	0.0602563	0.0189036	0.0112728	0.00919164	0.010078	0.00537624	0.00383467	0.0661143	0.00973119	0.0106754	0.00882551	0.00645534	0.0311013	0.0101937	0.0137393	0.0346662	0.0429714	0.00948068	0.0604683	0.0101359	0.0984103	0.0410251	0.0295982	0.138703	0.0290009	0.126062	0.00716832	0.00622411	0.0143366	0.0057809	0.00784276	0.00485596
		2037	0.0016664	0.00238057	0.00134899	0.0689573	0.00396762	0.00293604	0.0046818	0.0115061	0.00134899	0.00238057	0.0901444	0.0308681	0.0107919	0.00611014	0.00666561	0.00928424	0.00499921	0.0723695	0.0204729	0.00476115	0.00682431	0.00341216	0.0304714	0.00888748	0.00674496	0.0322965	0.0459451	0.0185685	0.0473734	0.0429297	0.040073	0.0472941	0.0361847	0.111887	0.0276147	0.102285	0.00698302	0.00269798	0.0065069	0.00515791	0.00372957	0.00849072
		2170	0.00371254	0.00256342	0.00300539	0.0407496	0.00521524	0.00636436	0.00901618	0.00671794	0.00185627	0.00132591	0.0643507	0.0229824	0.0152921	0.0177672	0.00539203	0.00733669	0.00203306	0.0975868	0.00848581	0.00857421	0.0071599	0.00212145	0.0250155	0.00707151	0.0131707	0.0386281	0.0539203	0.0103421	0.0456996	0.042871	0.0713339	0.0538319	0.00327057	0.114117	0.0263414	0.124105	0.00556881	0.00167948	0.00786706	0.0043313	0.00229824	0.00892778
		2307	0.00254537	0	0	0.0287061	0.00230969	0.0024511	0.00476078	0.00367664	0	0	0.0426114	0.0148008	0.00457224	0.00730615	0.00872025	0.0050436	0.00527928	0.0510016	0.00909734	0.00886165	0.00773038	0.00278105	0.0218242	0.00985152	0.00711761	0.0242753	0.0401131	0.0243695	0.0405845	0.0386519	0.042847	0.0615131	0.0351638	0.139712	0.0690549	0.192835	0.00560924	0.00405374	0.00669338	0.00881452	0.00513787	0.00952156
		2328	0.0030514	0.00104892	0.00247926	0.034805	0.00514923	0.00800992	0.0078192	0.0100124	0.00143034	0.0030514	0.0542577	0.0246019	0.0174502	0.0136359	0.0129684	0.00705636	0.00495852	0.0914466	0.0123963	0.0131591	0.00800992	0.00495852	0.027844	0.00886812	0.0141127	0.0333747	0.0591208	0.0219319	0.0347096	0.0412892	0.0595022	0.0415753	0.0432917	0.0993611	0.029179	0.102699	0.00572137	0.00619815	0.0114427	0.00600744	0.00295604	0.00905883
		2357	0.00590518	0.00177155	0.00202463	0.0506158	0.00873123	0.00552556	0.010081	0.00788763	0.00215117	0.00122322	0.0632698	0.0276278	0.0268686	0.0305804	0.0147208	0.019698	0.00177155	0.0923739	0.0054412	0.00868905	0.00658006	0.00269951	0.022988	0.00514594	0.0118947	0.0285558	0.0601907	0.0179686	0.0601063	0.0289354	0.0612873	0.0176734	0.0681205	0.0572381	0.0256875	0.0951156	0.0113886	0.00261515	0.00615826	0.00864687	0.00506158	0.00898431
		2366	0.00236847	0	0	0.0188349	0.00191733	0.00360909	0.00558281	0.00755653	0	0	0.0288163	0.0113912	0.00761293	0.00907912	0.00721818	0.0035527	0.00310156	0.0626516	0.00766932	0.009925	0.00439858	0	0.0247561	0.011504	0.00823324	0.0235155	0.0435347	0.0127446	0.0354142	0.0466362	0.0746067	0.0431963	0.0246433	0.178763	0.0384594	0.200756	0.00834602	0.00265043	0.00857159	0.00721818	0.00659787	0.00456776
		2387	0.0115098	0.00229786	0.00268768	0.0307339	0.0046983	0.0060524	0.0128229	0.0155106	0.00186701	0.00149771	0.0593135	0.0231017	0.0110379	0.0171519	0.0180341	0.00584723	0.00553948	0.0778195	0.0109148	0.0118996	0.00722185	0.00344679	0.0308365	0.00670893	0.00890421	0.0301184	0.0540407	0.0227529	0.0338524	0.00652428	0.096305	0.0447467	0.0294824	0.102583	0.0432285	0.121869	0.00553948	0.00336472	0.00361092	0.00660635	0.00328266	0.00463675
